# Supplementary material for: Advances in Novel Animal Vitamin C Biosynthesis Pathways and the Role of Prokaryote-Based Inferences to Understand Their Origin
Source: Genes (Basel). 2022 Oct 21;13(10):1917. doi: 10.3390/genes13101917 (PMC9602106; doi:10.3390/genes13101917)
Supplement: Supplementary file 1 [file genes-13-01917-s001.zip]

Archive with 1 entries (1 files):
- genes-1954231-supplementary.pdf
